# Supplementary material for: Morphofunctional Features of the Immune System Response to Sublethal Hypoxic Load in Hypoxia-Tolerant and Hypoxia-Susceptible Animals
Source: Biomedicines. 2025 Dec 10;13(12):3022. doi: 10.3390/biomedicines13123022 (PMC12730225; doi:10.3390/biomedicines13123022)
Supplement: Supplementary file 1 [file biomedicines-13-03022-s001.zip]

Archive with 3 entries (3 files):
- Supplementary Figures.pdf
- Supplementary File S1.pdf
- Supplementary Table S1.pdf
